# Supplementary material for: Transcriptomic Profiling of Canine Testicular Leydig Cell Tumors Uncovers Key Upregulated Gene Pathways
Source: Animals (Basel). 2026 Jul 1;16(13):2005. doi: 10.3390/ani16132005 (PMC13359613; doi:10.3390/ani16132005)
Supplement: Supplementary file 1 [file animals-16-02005-s001.zip]

Archive with 2 entries (2 files):
- suppl_ Figure S1.pdf
- Suppl_Figure S2.png
